# Supplementary material for: Evaluating the Clinical Impact of a Genomic Classifier in Prostate Cancer Using Individualized Decision Analysis
Source: PLoS One. 2015 Apr 2;10(4):e0116866. doi: 10.1371/journal.pone.0116866 (PMC4383561; doi:10.1371/journal.pone.0116866)
Supplement: S1 Data — These data comprise the individualized inputs for the decision analytic model. (XLS) [file pone.0116866.s002.xls]

## Sheet: Sheet1
Cohort	age	GC 5 year probability of metastasis
TJU1	58	0.05056
TJU2	53	0.01053
TJU3	52	0.08831
TJU4	51	0.0585
TJU5	59	0.00965
TJU6	47	0.01124
TJU7	43	0.11979
TJU8	70	0.04906
TJU9	40	0.09165
TJU10	60	0.0097
TJU11	58	0.14884
TJU12	64	0.0154
TJU13	57	0.02384
TJU14	60	0.06931
TJU15	64	0.01091
TJU16	62	0.01948
TJU17	64	0.1498
TJU18	62	0.01753
TJU19	61	0.06398
TJU20	58	0.07708
TJU21	58	0.12625
TJU22	55	0.02655
TJU23	56	0.02266
TJU24	62	0.01708
TJU25	66	0.24902
TJU26	63	0.02198
TJU27	60	0.0504
TJU28	70	0.01004
TJU29	66	0.15035
TJU30	56	0.05317
TJU31	52	0.02991
TJU32	55	0.06831
TJU33	60	0.03431
TJU34	66	0.09094
TJU35	58	0.12795
TJU36	51	0.02564
TJU37	47	0.15179
TJU38	53	0.02555
TJU39	59	0.10101
TJU40	58	0.0468
TJU41	53	0.03586
TJU42	57	0.07439
TJU43	53	0.0981
TJU44	66	0.14283
TJU45	56	0.0488
TJU46	69	0.15298
TJU47	62	0.01499
TJU48	62	0.01395
TJU49	64	0.1255
TJU50	65	0.02514
TJU51	61	0.03564
TJU52	60	0.0134
TJU53	57	0.05926
TJU54	61	0.06838
TJU55	60	0.04358
TJU56	54	0.04346
TJU57	71	0.01597
TJU58	60	0.02305
TJU59	54	0.04012
TJU60	55	0.02381
TJU61	52	0.01846
TJU62	61	0.08241
TJU63	62	0.13226
TJU64	59	0.07718
TJU65	64	0.21555
TJU66	51	0.06637
TJU67	60	0.17405
TJU68	52	0.03586
TJU69	70	0.09031
TJU70	65	0.29948
TJU71	52	0.01095
TJU72	52	0.17873
TJU73	68	0.10194
TJU74	56	0.00995
TJU75	60	0.01378
TJU76	58	0.05144
TJU77	64	0.11253
TJU78	66	0.1485
TJU79	64	0.32081
TJU80	70	0.13485
TJU81	66	0.04132
TJU82	52	0.06873
TJU83	71	0.05147
TJU84	58	0.08799
TJU85	63	0.13373
TJU86	66	0.02556
TJU87	60	0.06831
TJU88	68	0.09612
TJU89	51	0.03391
TJU90	69	0.07665
TJU91	59	0.08427
TJU92	64	0.05105
TJU93	61	0.0381
TJU94	52	0.06241
TJU95	62	0.0566
TJU96	59	0.01979
TJU97	59	0.04717
TJU98	49	0.08058
TJU99	58	0.14614
TJU100	59	0.02241
TJU101	70	0.06252
TJU102	70	0.17677
TJU103	62	0.04303
TJU104	71	0.00977
TJU105	58	0.11383
TJU106	67	0.04766
TJU107	47	0.04076
TJU108	76	0.06001
TJU109	67	0.03069
TJU110	61	0.04437
TJU111	59	0.02458
TJU112	57	0.09612
TJU113	56	0.04685
TJU114	71	0.07038
TJU115	68	0.02198
TJU116	46	0.05054
TJU117	49	0.09106
TJU118	62	0.03005
TJU119	47	0.05899
TJU120	64	0.10683
TJU121	68	0.01422
TJU122	58	0.05013
TJU123	73	0.03549
TJU124	62	0.02701
TJU125	68	0.25913
TJU126	64	0.0674
TJU127	62	0.24304
TJU128	58	0.0496
TJU129	57	0.13081
TJU130	59	0.13081
TJU131	51	0.07287
TJU132	76	0.07679
TJU133	64	0.03517
TJU134	61	0.02652
TJU135	44	0.0128
TJU136	51	0.12191
TJU137	57	0.03841
TJU138	64	0.02256
TJU139	49	0.06249
Mayo1	62	0.03966
Mayo2	61	0.02567
Mayo3	59	0.18374
Mayo4	63	0.01949
Mayo5	62	0.01806
Mayo6	53	0.13184
Mayo7	72	0.07791
Mayo8	65	0.02061
Mayo9	70	0.0326
Mayo10	60	0.11175
Mayo11	58	0.01025
Mayo12	66	0.28872
Mayo13	74	0.14042
Mayo14	66	0.08564
Mayo15	51	0.01919
Mayo16	57	0.01003
Mayo17	69	0.13672
Mayo18	74	0.10175
Mayo19	66	0.28602
Mayo20	63	0.03117
Mayo21	61	0.133
Mayo22	62	0.09023
Mayo23	58	0.07088
Mayo24	62	0.0904
Mayo25	74	0.01958
Mayo26	70	0.07185
Mayo27	76	0.03187
Mayo28	71	0.07733
Mayo29	50	0.34463
Mayo30	61	0.07958
Mayo31	47	0.19768
Mayo32	63	0.12163
Mayo33	71	0.03071
Mayo34	46	0.03354
Mayo35	71	0.04321
Mayo36	65	0.17968
Mayo37	74	0.17732
Mayo38	74	0.18877
Mayo39	62	0.16044
Mayo40	74	0.18182
Mayo41	59	0.0738
Mayo42	62	0.0099
Mayo43	62	0.01862
Mayo44	62	0.33909
Mayo45	59	0.216
Mayo46	63	0.02532
Mayo47	65	0.02277
Mayo48	69	0.03294
Mayo49	62	0.03092
Mayo50	72	0.3898
Mayo51	52	0.42587
Mayo52	54	0.07239
Mayo53	55	0.04135
Mayo54	66	0.058
Mayo55	55	0.01484
Mayo56	67	0.0169
Mayo57	63	0.07012
Mayo58	70	0.05466
Mayo59	69	0.03108
Mayo60	63	0.02798
Mayo61	55	0.04661
Mayo62	65	0.02273
Mayo63	70	0.04166
Mayo64	55	0.01169
Mayo65	54	0.17849
Mayo66	64	0.00994
Mayo67	69	0.08758
Mayo68	61	0.08815
Mayo69	69	0.12395
Mayo70	68	0.10806
Mayo71	57	0.0343
Mayo72	63	0.07463
Mayo73	58	0.16535
Mayo74	73	0.02235
Mayo75	65	0.03023
Mayo76	57	0.21332
Mayo77	48	0.04476
Mayo78	78	0.03577
Mayo79	59	0.03345
Mayo80	61	0.13075
Mayo81	72	0.04291
Mayo82	74	0.29396
Mayo83	51	0.01871
Mayo84	74	0.16102
Mayo85	53	0.12532
Mayo86	60	0.14816
Mayo87	64	0.06384
Mayo88	69	0.08104
Mayo89	64	0.07352
Mayo90	54	0.08021
Mayo91	64	0.20661
Mayo92	71	0.05675
Mayo93	73	0.02139
Mayo94	55	0.10369
Mayo95	52	0.08912
Mayo96	67	0.01929
Mayo97	57	0.00949
Mayo98	63	0.01177
Mayo99	65	0.03633
Mayo100	60	0.01771
Mayo101	66	0.0911
Mayo102	70	0.04124
Mayo103	73	0.01071
Mayo104	65	0.01
Mayo105	61	0.03323
Mayo106	57	0.0388
Mayo107	51	0.01159
Mayo108	58	0.10762
Mayo109	53	0.14362
Mayo110	76	0.02875
Mayo111	58	0.01006
Mayo112	60	0.01543
Mayo113	72	0.02102
Mayo114	66	0.08276
Mayo115	54	0.34029
Mayo116	72	0.03129
Mayo117	57	0.35011
Mayo118	67	0.08361
Mayo119	66	0.11336
Mayo120	62	0.02696
Mayo121	64	0.06554
Mayo122	51	0.01011
Mayo123	70	0.06564
Mayo124	52	0.01153
Mayo125	48	0.29737
Mayo126	58	0.1154
Mayo127	63	0.0452
Mayo128	64	0.45094
Mayo129	60	0.2126
Mayo130	59	0.1153
Mayo131	61	0.04147
Mayo132	70	0.01409
Mayo133	59	0.02355
Mayo134	55	0.08929
Mayo135	62	0.02994
Mayo136	57	0.13591
Mayo137	68	0.0201
Mayo138	72	0.0856
Mayo139	71	0.02597
Mayo140	62	0.04135
Mayo141	74	0.16269
Mayo142	53	0.18828
Mayo143	60	0.03751
Mayo144	68	0.15291
Mayo145	66	0.03031
Mayo146	76	0.07212
Mayo147	57	0.01023
Mayo148	53	0.13901
Mayo149	66	0.38915
Mayo150	74	0.0196
Mayo151	67	0.03439
Mayo152	60	0.47805
Mayo153	58	0.01219
Mayo154	48	0.13603
Mayo155	59	0.1361
Mayo156	78	0.05172
Mayo157	72	0.04342
Mayo158	63	0.05668
Mayo159	46	0.04665
Mayo160	70	0.06118
Mayo161	68	0.01846
Mayo162	54	0.01141
Mayo163	64	0.07376
Mayo164	66	0.14244
Mayo165	54	0.13117
Mayo166	48	0.03116
Mayo167	59	0.07128
Mayo168	69	0.06305
Mayo169	54	0.04491
Mayo170	58	0.0573
Mayo171	59	0.35367
Mayo172	66	0.13178
Mayo173	70	0.01836
Mayo174	74	0.04603
Mayo175	68	0.34974
Mayo176	58	0.0099
Mayo177	73	0.06201
Mayo178	67	0.0105
Mayo179	72	0.38745
Mayo180	48	0.02422
Mayo181	65	0.16594
Mayo182	62	0.13129
Mayo183	58	0.04784
Mayo184	76	0.02086
Mayo185	70	0.44061
Mayo186	60	0.06138
Mayo187	63	0.28076
Mayo188	65	0.06564
Mayo189	61	0.43907
Mayo190	55	0.01418
Mayo191	64	0.17475
Mayo192	67	0.11063
Mayo193	65	0.02652
Mayo194	66	0.01575
Mayo195	71	0.09581
Mayo196	62	0.29561
Mayo197	67	0.01342
Mayo198	51	0.1276
Mayo199	66	0.01189
Mayo200	51	0.01797
Mayo201	60	0.06812
Mayo202	69	0.01144
Mayo203	62	0.02126
Mayo204	59	0.05144
Mayo205	76	0.18302
Mayo206	65	0.03078
Mayo207	68	0.05015
Mayo208	58	0.01743
Mayo209	64	0.03245
Mayo210	54	0.01835
Mayo211	72	0.01608
Mayo212	68	0.13141
Mayo213	74	0.24159
Mayo214	66	0.12417
Mayo215	65	0.0507
Mayo216	47	0.01787
